# Supplementary material for: Genome-wide systematic characterization of bZIP transcription factors and their expression profiles during seed development and in response to salt stress in peanut
Source: BMC Genomics. 2019 Jan 16;20:51. doi: 10.1186/s12864-019-5434-6 (PMC6335788; doi:10.1186/s12864-019-5434-6)
Supplement: Supplementary file 1 — Identified bZIP proteins in peanuts and related information. (XLSX 18 kb) [file 12864_2019_5434_MOESM1_ESM.xlsx]

## Sheet: bzips
Additional file 1. The identified bZIP proteins and their related information in peanut
Name	Gene ID	Protein ID	Chr./Scafflod	Strand	Locus		Group ID	Protein Length	Position of bZIP domain	No. of introns in coding region	Intron pattern within the basic and hinge region of the bZIP domain
					Start position (bp)	End Position (bp)
AdbZIP1	Aradu.10025998.1	Aradu.10025998.1	Aradu.A01	-	7401538	7404109	I	405	194-269	3	c
AdbZIP2	Aradu.10034082.1	Aradu.10034082.1	Aradu.A01	+	9807563	9809870	A	159	88-159	2	a
AdbZIP3	Aradu.10034187.1	Aradu.10034187.1	Aradu.A01	-	11082153	11082452	S	99	1-57	0	d
AdbZIP4	Aradu.10003844.1	Aradu.10003844.1	Aradu.A01	-	12793053	12796461	G	400	244-319	11	a
AdbZIP5	Aradu.10030114.1	Aradu.10030114.1	Aradu.A01	+	20632279	20632599	S	106	1-67	0	d
AdbZIP6	Aradu.10023103.1	Aradu.10023103.1	Aradu.A02	-	3024339	3027435	G	425	270-345	11	a
AdbZIP7	Aradu.10010371.1	Aradu.10010371.1	Aradu.A02	+	53799064	53800001	G	174	68-143	4	a
AdbZIP8	Aradu.10014602.1	Aradu.10014602.1	Aradu.A02	-	67534083	67544697	D	503	198-274	10	b
AdbZIP9	Aradu.10011587.1	Aradu.10011587.1	Aradu.A03	-	273723	275040	D	351	57-120	3	b
AdbZIP10	Aradu.10036106.1	Aradu.10036106.1	Aradu.A03	+	4793469	4793960	S	163	18-93	0	d
AdbZIP11	Aradu.10036152.1	Aradu.10036152.1	Aradu.A03	+	5242723	5245980	I	577	413-488	3	c
AdbZIP12	Aradu.10019054.1	Aradu.10019054.1	Aradu.A03	+	134132130	134132612	S	160	16-90	0	d
AdbZIP13	Aradu.10007052.1	Aradu.10007052.1	Aradu.A04	+	54943122	54945619	A	262	202-262	2	a
AdbZIP14	Aradu.10010987.1	Aradu.10010987.1	Aradu.A04	+	56974640	56982653	H	184	111-184	2	c
AdbZIP15	Aradu.10017072.1	Aradu.10017072.1	Aradu.A04	+	70546191	70547129	G	193	85-162	4	a
AdbZIP16	Aradu.10036889.1	Aradu.10036889.1	Aradu.A04	+	119957104	119957604	S	166	31-106	0	d
AdbZIP17	Aradu.10029643.1	Aradu.10029643.1	Aradu.A05	+	1652893	1657182	G	394	279-354	11	a
AdbZIP18	Aradu.10010471.1	Aradu.10010471.1	Aradu.A05	-	6120825	6121331	S	168	52-127	0	d
AdbZIP19	Aradu.10016114.1	Aradu.10016114.1	Aradu.A05	+	9398779	9400955	G	340	248-323	10	a
AdbZIP20	Aradu.10037745.1	Aradu.10037745.1	Aradu.A05	+	103558054	103563588	D	464	166-254	10	b
AdbZIP21	Aradu.10037827.1	Aradu.10037827.1	Aradu.A05	-	105045535	105046236	S	233	92-167	0	d
AdbZIP22	Aradu.10023551.1	Aradu.10023551.1	Aradu.A05	+	109531446	109532574	I	79	7-79	1	c
AdbZIP23	Aradu.10034531.1	Aradu.10034531.1	Aradu.A06	-	3768643	3771320	C	433	216-290	5	c
AdbZIP24	Aradu.10012544.1	Aradu.10012544.1	Aradu.A06	-	7343727	7344167	S	146	11-85	0	d
AdbZIP25	Aradu.10021261.1	Aradu.10021261.1	Aradu.A06	-	9768532	9773742	D	467	168-241	10	b
AdbZIP26	Aradu.10023779.1	Aradu.10023779.1	Aradu.A06	+	16421562	16422038	S	158	14-89	0	d
AdbZIP27	Aradu.10014658.1	Aradu.10014658.1	Aradu.A06	+	17118696	17121486	I	503	387-462	3	c
AdbZIP28	Aradu.10002841.1	Aradu.10002841.1	Aradu.A06	+	67090976	67095225	U	467	127-202	6	a
AdbZIP29	Aradu.10014767.1	Aradu.10014767.1	Aradu.A06	+	82169478	82171910	A	327	243-325	2	a
AdbZIP30	Aradu.10018008.1	Aradu.10018008.1	Aradu.A06	-	104086507	104089154	C	275	81-156	5	c
AdbZIP31	Aradu.10026259.1	Aradu.10026259.1	Aradu.A06	+	109752523	109752951	S	142	43-117	0	d
AdbZIP32	Aradu.10002535.1	Aradu.10002535.1	Aradu.A07	+	17934154	17936326	I	215	7-82	3	c
AdbZIP33	Aradu.10016616.1	Aradu.10016616.1	Aradu.A08	+	28335724	28337459	A	350	254-328	3	a
AdbZIP34	Aradu.10016617.1	Aradu.10016617.1	Aradu.A08	-	28342299	28348636	D	492	174-249	11	b
AdbZIP35	Aradu.10011994.1	Aradu.10011994.1	Aradu.A08	+	41609600	41616739	D	331	32-105	7	b
AdbZIP36	Aradu.10001886.1	Aradu.10001886.1	Aradu.A09	+	16620132	16620569	S	145	8-82	0	d
AdbZIP37	Aradu.10034304.1	Aradu.10034304.1	Aradu.A09	+	51000116	51004160	C	450	229-303	5	c
AdbZIP38	Aradu.10032998.1	Aradu.10032998.1	Aradu.A09	-	114398220	114400646	D	456	156-230	10	b
AdbZIP39	Aradu.10021569.1	Aradu.10021569.1	Aradu.A09	+	117493300	117495419	A	354	181-255	4	a
AdbZIP40	Aradu.10004080.1	Aradu.10004080.1	Aradu.A10	+	15796191	15799567	D	377	64-134	8	b
AdbZIP41	Aradu.10009334.1	Aradu.10009334.1	Aradu.A10	+	45580580	45586019	H	326	237-312	6	c
AdbZIP42	Aradu.10009338.1	Aradu.10009338.1	Aradu.A10	+	45860845	45862612	A	445	353-424	3	a
AdbZIP43	Aradu.10004502.1	Aradu.10004502.1	Aradu.A10	+	70363824	70366429	I	310	94-169	3	c
AdbZIP44	Aradu.10033354.1	Aradu.10033354.1	Aradu.A10	-	95293054	95298332	C	316	138-213	5	c
AdbZIP45	Aradu.10019948.1	Aradu.10019948.1	Aradu.A10	-	104137269	104140370	B	800	279-353	1	d
AdbZIP46	Aradu.10019981.1	Aradu.10019981.1	Aradu.A10	+	104633010	104633456	S	148	23-98	0	d
AdbZIP47	Aradu.10031468.1	Aradu.10031468.1	Aradu.A10	+	106943041	106949178	H	326	237-312	6	c
AdbZIP48	Aradu.10031494.1	Aradu.10031494.1	Aradu.A10	+	107185062	107187757	A	320	235-301	2	a
AdbZIP49	Aradu.10031704.1	Aradu.10031704.1	Aradu.A10	-	108842196	108850644	G	558	134-209	13	a
AdbZIP50	Aradu.10000290.1	Aradu.10000290.1	Adur1940	+	19858	20795	G	174	68-143	4	a
AibZIP1	Araip.10003292.1	Araip.10003292.1	Araip.B01	+	704446	705030	S	194	77-152	0	d
AibZIP2	Araip.10003391.1	Araip.10003391.1	Araip.B01	-	1622255	1626813	A	174	81-162	2	a
AibZIP3	Araip.10011132.1	Araip.10011132.1	Araip.B01	+	2801546	2804132	I	405	194-269	3	c
AibZIP4	Araip.10027524.1	Araip.10027524.1	Araip.B01	-	17678126	17681635	G	415	259-334	11	a
AibZIP5	Araip.10035280.1	Araip.10035280.1	Araip.B01	+	26679598	26679918	S	106	1-67	0	d
AibZIP6	Araip.10006942.1	Araip.10006942.1	Araip.B02	-	2290910	2293981	G	425	270-345	11	a
AibZIP7	Araip.10005078.1	Araip.10005078.1	Araip.B02	-	54142154	54144616	U	296	107-181	2	c
AibZIP8	Araip.10031045.1	Araip.10031045.1	Araip.B02	-	78765474	78775072	D	484	198-300	10	b
AibZIP9	Araip.10028396.1	Araip.10028396.1	Araip.B03	-	2236978	2240025	D	441	172-235	7	b
AibZIP10	Araip.10028987.1	Araip.10028987.1	Araip.B03	+	7502032	7502526	S	164	18-93	0	d
AibZIP11	Araip.10029028.1	Araip.10029028.1	Araip.B03	+	7960439	7963687	I	578	413-488	3	c
AibZIP12	Araip.10018247.1	Araip.10018247.1	Araip.B03	-	130687908	130689221	A	240	138-206	3	a
AibZIP13	Araip.10001484.1	Araip.10001484.1	Araip.B03	+	135171368	135171835	S	155	12-86	0	d
AibZIP14	Araip.10024718.1	Araip.10024718.1	Araip.B04	+	130023917	130024414	S	165	31-106	0	d
AibZIP15	Araip.10018808.1	Araip.10018808.1	Araip.B05	+	1568035	1572244	G	387	272-347	11	a
AibZIP16	Araip.10019252.1	Araip.10019252.1	Araip.B05	-	6327325	6327831	S	168	52-126	0	d
AibZIP17	Araip.10026283.1	Araip.10026283.1	Araip.B05	+	10026189	10028383	G	340	248-323	10	a
AibZIP18	Araip.10001765.1	Araip.10001765.1	Araip.B05	-	112439664	112445616	D	464	166-239	10	b
AibZIP19	Araip.10005716.1	Araip.10005716.1	Araip.B06	-	743581	746090	I	408	292-367	3	c
AibZIP20	Araip.10017586.1	Araip.10017586.1	Araip.B06	+	6056347	6061580	D	467	168-241	10	b
AibZIP21	Araip.10038471.1	Araip.10038471.1	Araip.B06	-	30556080	30557015	G	173	68-142	4	a
AibZIP22	Araip.10001423.1	Araip.10001423.1	Araip.B06	+	85123589	85127729	U	464	122-197	6	a
AibZIP23	Araip.10011397.1	Araip.10011397.1	Araip.B06	+	101146668	101148643	A	106	22-104	2	a
AibZIP24	Araip.10017193.1	Araip.10017193.1	Araip.B06	-	128409215	128410780	C	180	1-63	3	c
AibZIP25	Araip.10021789.1	Araip.10021789.1	Araip.B06	+	134421099	134421527	S	142	43-117	0	d
AibZIP26	Araip.10000253.1	Araip.10000253.1	Araip.B07	+	5516989	5518124	I	79	7-79	1	c
AibZIP27	Araip.10036428.1	Araip.10036428.1	Araip.B07	+	125422026	125422403	S	125	26-100	0	d
AibZIP28	Araip.10012482.1	Araip.10012482.1	Araip.B08	+	5547886	5549587	A	351	255-329	3	a
AibZIP29	Araip.10012483.1	Araip.10012483.1	Araip.B08	-	5553955	5560135	D	493	175-250	11	b
AibZIP30	Araip.10000339.1	Araip.10000339.1	Araip.B09	-	70115776	70119659	C	451	230-304	5	c
AibZIP31	Araip.10037527.1	Araip.10037527.1	Araip.B09	-	138748102	138750528	A	273	181-258	2	a
AibZIP32	Araip.10038273.1	Araip.10038273.1	Araip.B09	-	146038263	146039377	I	79	7-79	1	c
AibZIP33	Araip.10039642.1	Araip.10039642.1	Araip.B10	-	10548436	10548840	A	134	40-114	0	a
AibZIP34	Araip.10019496.1	Araip.10019496.1	Araip.B10	+	22666583	22670192	D	356	64-134	7	b
AibZIP35	Araip.10014371.1	Araip.10014371.1	Araip.B10	+	45040299	45042073	A	445	353-424	3	a
AibZIP36	Araip.10000325.1	Araip.10000325.1	Araip.B10	+	55755812	55761229	H	329	240-315	6	c
AibZIP37	Araip.10029375.1	Araip.10029375.1	Araip.B10	+	98108037	98110619	I	309	93-168	3	c
AibZIP38	Araip.10036543.1	Araip.10036543.1	Araip.B10	+	102116075	102116854	G	150	45-119	3	a
AibZIP39	Araip.10008628.1	Araip.10008628.1	Araip.B10	-	119022332	119025871	C	327	139-214	5	c
AibZIP40	Araip.10032089.1	Araip.10032089.1	Araip.B10	-	130798559	130801652	B	800	279-353	1	d
AibZIP41	Araip.10032122.1	Araip.10032122.1	Araip.B10	+	131256360	131256812	S	150	23-98	0	d
AibZIP42	Araip.10032379.1	Araip.10032379.1	Araip.B10	+	133776187	133782567	H	326	237-312	6	c
AibZIP43	Araip.10032398.1	Araip.10032398.1	Araip.B10	+	133956444	133959152	A	357	235-300	2	a
AibZIP44	Araip.10032449.1	Araip.10032449.1	Araip.B10	-	134368324	134373144	D	433	134-207	10	b
AibZIP45	Araip.10032619.1	Araip.10032619.1	Araip.B10	-	135665767	135674714	G	558	134-209	13	a
