# Supplementary material for: Genome-wide systematic characterization of bZIP transcription factors and their expression profiles during seed development and in response to salt stress in peanut
Source: BMC Genomics. 2019 Jan 16;20:51. doi: 10.1186/s12864-019-5434-6 (PMC6335788; doi:10.1186/s12864-019-5434-6)
Supplement: Supplementary file 6 — Alignment of the basic and hinge regions of 95 Arachis bZIP proteins. (XLSX 18 kb) [file 12864_2019_5434_MOESM6_ESM.xlsx]

## Sheet: Sheet1
Additional file 6. MEME motifs composition in Arachis bZIP proteins
1) The detailed information of additional conserved motifs in bZIP proteins as predicted by MEME.
Motif No.	E-value	Detected in how many bZIP proteins	Length (aa)	Best possible match
1	2.8e-498	15	50	VDGYMAHYDEIFRLKSIAAKWDVFHIMYGMWKTPAERCFMWIGGFRPSEL
2	5.9e-381	15	43	QADHLRQQTLHQMCRILTTRQAARCFLVIGDYFHRLRALSSLW
3	2.5e-314	15	41	LEPLTEQQIMGICNLQQSSQQAEDALSQGMEALQQSLADTI
4	5.1e-301	95	15	KVQWLETENQWLRKQ
5	3.2e-165	7	41	DLWNASSAKADATKLRNNQPAPGAVNPPTIMGREVALGEQW
6	1.6e-180	9	50	LTLYQRDTTGLTTENTEYKLRLQAMEQQAKLCDALNEALKKEVERLKIAT
7	5.8e-162	33	29	LNRVSECYEKLTVENAVLKEEVENLRFMV
8	8.8e-165	19	29	FDMEYGRWLEEHQHCINDLRCAVNSHMGD
9	8.2e-128	4	50	CQICGDTVGLTATGDVFVACQECSFPLCHRCYECECENGNQSCPQCKTRY
10	1.6e-105	11	21	VANYMGQMAMAMGKLATLEGF
11	3.4e-82	10	24	PYAAIYPHGGVYWHPCMPYGPHPH
12	5.4e-86	8	50	EGFINKAGMQWEEDADLSSSSGHDMRMPNSNLHITNFQPQYGEKPCATPD
13	5.5e-73	14	15	KAMPPDKLAEIWTID
14	5.1e-67	4	41	DKTNPPEQQNIHVYPDWAAMQMYYGPRVNIPPYYNPAVANG
15	3.6e-79	6	29	GANAQNNAITQSSGKAAVSMAATNLNIGM
16	1.8e-76	12	41	SIGYTCSKQPELETYEEVRYVPDIGGESDGPDGNWPGAGQT
17	3.8e-59	12	28	QHQFFCTIPGPLCKKTVDEVWRDIHKDK
18	1.8e-52	10	15	APHPYMWGPPHPMMP
2) MEME motifs composition in each bZIPs
Groups	bZIPs		GroupID	Motif (ID) composition in bZIP proteins
A	Aradu.10034082.1	AdbZIP2	A	-	-	-	-	-	bzip domain	[4]
	Aradu.10007052.1	AdbZIP13	A	-	-	-	-	-	bzip domain	-
	Aradu.10014767.1	AdbZIP29	A	[8]	[17]	-	-	-	bzip domain	[4]
	Aradu.10016616.1	AdbZIP33	A	-	[17]	-	-	-	bzip domain	[4]
	Aradu.10021569.1	AdbZIP39	A	-	[17]	-	-	[13]	bzip domain	[4]
	Aradu.10009338.1	AdbZIP42	A	-	[17]	-	-	-	bzip domain	[4]
	Aradu.10031494.1	AdbZIP48	A	[8]	[17]	[12]	-	-	bzip domain	[4]
	Araip.10003391.1	AibZIP2	A	-	-	-	-	-	bzip domain	[4]
	Araip.10018247.1	AibZIP12	A	-	[17]	-	[16]	-	bzip domain	[4]
	Araip.10011397.1	AibZIP23	A	-	-	-	-	-	bzip domain	[4]
	Araip.10012482.1	AibZIP28	A	-	[17]	-	-	-	bzip domain	[4]
	Araip.10037527.1	AibZIP31	A	-	[17]	-	-	[13]	bzip domain	[4]
	Araip.10039642.1	AibZIP33	A	-	-	-	-	-	bzip domain	[4]
	Araip.10014371.1	AibZIP35	A	-	[17]	-	-	-	bzip domain	[4]
	Araip.10032398.1	AibZIP43	A	[8]	[17]	[12]	-	-	bzip domain	[4]
B	Aradu.10019948.1	AdbZIP45	B	bzip domain	[4]	[11]	[8]
	Araip.10032089.1	AibZIP40	B	bzip domain	[4]	[11]	[8]
C	Aradu.10034531.1	AdbZIP23	C	bzip domain	[4]	[7]
	Aradu.10018008.1	AdbZIP30	C	bzip domain	[4]	[7]
	Aradu.10034304.1	AdbZIP37	C	bzip domain	[4]	[7]
	Aradu.10033354.1	AdbZIP44	C	bzip domain	[4]	[7]
	Araip.10017193.1	AibZIP24	C	bzip domain	[4]	[7]
	Araip.10000339.1	AibZIP30	C	bzip domain	[4]	[7]
	Araip.10008628.1	AibZIP39	C	bzip domain	[4]	[7]
D	Aradu.10014602.1	AdbZIP8	D	-	bzip domain	[4]	[8]	[1]	[3]	[10]	[2]
	Aradu.10011587.1	AdbZIP9	D	-	bzip domain	[4]	[8]	[1]	[3]	-	[2]
	Aradu.10037745.1	AdbZIP20	D	[12]	bzip domain	[4]	[8]	[1]	[3]	[10]	[2]
	Aradu.10021261.1	AdbZIP25	D	-	bzip domain	[4]	[8]	[1]	[3]	[10]	[2]
	Aradu.10016617.1	AdbZIP34	D	-	bzip domain	[4]	[8]	[1]	[3]	[10]	[2]
	Aradu.10011994.1	AdbZIP35	D	-	bzip domain	[4]	[8]	[1]	[3]	[10]	[2]
	Aradu.10032998.1	AdbZIP38	D	-	bzip domain	[4]	[8]	[1]	[3]	[10]	[2]
	Aradu.10004080.1	AdbZIP40	D	-	bzip domain	[4]	[8]	[1]	[3]	-	[2]
	Araip.10031045.1	AibZIP8	D	-	bzip domain	[4]	-	[1]	[3]	[10]	[2]
	Araip.10028396.1	AibZIP9	D	-	bzip domain	[4]	-	[1]	[3]	-	[2]
	Araip.10001765.1	AibZIP18	D	[12]	bzip domain	[4]	[8]	[1]	[3]	[10]	[2]
	Araip.10017586.1	AibZIP20	D	-	bzip domain	[4]	[8]	[1]	[3]	[10]	[2]
	Araip.10012483.1	AibZIP29	D	-	bzip domain	[4]	[8]	[1]	[3]	[10]	[2]
	Araip.10019496.1	AibZIP34	D	-	bzip domain	[4]	[8]	[1]	[3]	-	[2]
	Araip.10032449.1	AibZIP44	D	-	bzip domain	[4]	[8]	[1]	[3]	[10]	[2]
H	Aradu.10010987.1	AdbZIP14	H	-	-	-	bzip domain	[4]
	Aradu.10009334.1	AdbZIP41	H	[9]	[12]	[16]	bzip domain	[4]
	Aradu.10031468.1	AdbZIP47	H	[9]	[12]	[16]	bzip domain	[4]
	Araip.10000325.1	AibZIP36	H	[9]	[12]	[16]	bzip domain	[4]
	Araip.10032379.1	AibZIP42	H	[9]	[12]	[16]	bzip domain	[4]
I	Aradu.10025998.1	AdbZIP1	I	-	-	[16]	[13]	bzip domain	[4]	[6]
	Aradu.10036152.1	AdbZIP11	I	-	[17]	-	[13]	bzip domain	[4]	[6]
	Aradu.10023551.1	AdbZIP22	I	-	-	-	[13]	bzip domain	[4]	-
	Aradu.10014658.1	AdbZIP27	I	[8]	[17]	-	[13]	bzip domain	[4]	[6]
	Aradu.10002535.1	AdbZIP32	I	-	-	-	[13]	bzip domain	[4]	[6]
	Aradu.10004502.1	AdbZIP43	I	-	-	-	[13]	bzip domain	[4]	[6]
	Araip.10011132.1	AibZIP3	I	-	-	[16]	[13]	bzip domain	[4]	[6]
	Araip.10029028.1	AibZIP11	I	-	[17]	-	[13]	bzip domain	[4]	[6]
	Araip.10005716.1	AibZIP19	I	[8]	[17]	-	[13]	bzip domain	[4]	[6]
	Araip.10000253.1	AibZIP26	I	-	-	-	[13]	bzip domain	[4]	-
	Araip.10038273.1	AibZIP32	I	-	-	-	[13]	bzip domain	[4]	-
	Araip.10029375.1	AibZIP37	I	-	-	-	[13]	bzip domain	[4]	[6]
G	Aradu.10003844.1	AdbZIP4	G	[14]	[18]	[11]	-	[16]	-	bzip domain	[4]	[7]
	Aradu.10023103.1	AdbZIP6	G	[14]	[18]	[11]	-	[16]	-	bzip domain	[4]	[7]
	Aradu.10010371.1	AdbZIP7	G	-	-	-	[15]	-	[5]	bzip domain	[4]	[7]
	Aradu.10017072.1	AdbZIP15	G	-	-	-	[15]	-	[5]	bzip domain	[4]	[7]
	Aradu.10029643.1	AdbZIP17	G	-	[18]	[11]	-	-	-	bzip domain	[4]	[7]
	Aradu.10016114.1	AdbZIP19	G	-	[18]	[11]	[15]	-	[5]	bzip domain	[4]	[7]
	Aradu.10031704.1	AdbZIP49	G	-	-	-	[15]	-	-	bzip domain	[4]	[7]
	Aradu.10000290.1	AdbZIP50	G	-	-	-	-	-	[5]	bzip domain	[4]	[7]
	Araip.10027524.1	AibZIP4	G	[14]	[18]	[11]	-	[16]	-	bzip domain	[4]	[7]
	Araip.10006942.1	AibZIP6	G	[14]	[18]	[11]	-	[16]	-	bzip domain	[4]	[7]
	Araip.10018808.1	AibZIP15	G	-	[18]	[11]	-	-	-	bzip domain	[4]	[7]
	Araip.10026283.1	AibZIP17	G	-	[18]	[11]	[15]	-	[5]	bzip domain	[4]	[7]
	Araip.10038471.1	AibZIP21	G	-	-	-	[15]	-	[5]	bzip domain	[4]	[7]
	Araip.10036543.1	AibZIP38	G	-	-	-	-	-	[5]	bzip domain	[4]	[7]
	Araip.10032619.1	AibZIP45	G	-	-	-	-	-	-	bzip domain	[4]	[7]
S	Aradu.10034187.1	AdbZIP3	S	bzip domain	[4]	[7]	-
	Aradu.10030114.1	AdbZIP5	S	bzip domain	[4]	-	-
	Aradu.10036106.1	AdbZIP10	S	bzip domain	-	-	-
	Aradu.10019054.1	AdbZIP12	S	bzip domain	-	-	-
	Aradu.10036889.1	AdbZIP16	S	bzip domain	[4]	[7]	-
	Aradu.10010471.1	AdbZIP18	S	bzip domain	-	-	-
	Aradu.10037827.1	AdbZIP21	S	bzip domain	[4]	[7]	-
	Aradu.10012544.1	AdbZIP24	S	bzip domain	[4]	[7]	[18]
	Aradu.10023779.1	AdbZIP26	S	bzip domain	[4]	-	-
	Aradu.10026259.1	AdbZIP31	S	bzip domain	[4]	[7]	-
	Aradu.10001886.1	AdbZIP36	S	bzip domain	[4]	[7]	[18]
	Aradu.10019981.1	AdbZIP46	S	bzip domain	[4]	[7]	-
	Araip.10003292.1	AibZIP1	S	bzip domain	[4]	[7]	-
	Araip.10035280.1	AibZIP5	S	bzip domain	[4]	-	-
	Araip.10028987.1	AibZIP10	S	bzip domain	-	-	-
	Araip.10001484.1	AibZIP13	S	bzip domain	-	-	-
	Araip.10024718.1	AibZIP14	S	bzip domain	[4]	[7]	-
	Araip.10019252.1	AibZIP16	S	bzip domain	-	-	-
	Araip.10021789.1	AibZIP25	S	bzip domain	[4]	[7]	-
	Araip.10036428.1	AibZIP27	S	bzip domain	[4]	[7]	-
	Araip.10032122.1	AibZIP41	S	bzip domain	[4]	[7]	-
u	Aradu.10002841.1	AdbZIP28	U	bzip domain	[4]	[7]	[16]
	Araip.10005078.1	AibZIP7	U	bzip domain	[4]	-	-
	Araip.10001423.1	AibZIP22	U	bzip domain	[4]	[7]	[16]
