# Supplementary material for: Genome-wide systematic characterization of bZIP transcription factors and their expression profiles during seed development and in response to salt stress in peanut
Source: BMC Genomics. 2019 Jan 16;20:51. doi: 10.1186/s12864-019-5434-6 (PMC6335788; doi:10.1186/s12864-019-5434-6)
Supplement: Supplementary file 9 — The Ka, Ks and Ka/Ks values for duplicated bZIP gene pairs in two Arachis genomes. (XLSX 14 kb) [file 12864_2019_5434_MOESM9_ESM.xlsx]

## Sheet: Sheet2
Additional file 9. The Ka, Ks and Ka/Ks values for duplicated bZIP gene pairs in two Arachis genomes.
bZIP_gene1	bZIP_gene2	Ka	Ks	Ka/Ks
AdbZIP22	AdbZIP1	0.133887	0.10638	1.25857
AdbZIP44	AdbZIP23	0.800964	1.95887	0.408891
AdbZIP37	AdbZIP23	0.254057	0.752447	0.337642
AdbZIP19	AdbZIP31	0.792959	3.40111	0.233147
AdbZIP18	AdbZIP24	0.751005	3.29927	0.227627
AdbZIP18	AdbZIP5	0.205386	0.913852	0.224748
AdbZIP12	AdbZIP46	0.719648	3.33278	0.21593
AdbZIP24	AdbZIP46	0.683609	3.25643	0.209926
AdbZIP3	AdbZIP21	0.317523	1.55035	0.204807
AdbZIP19	AdbZIP46	0.662823	3.24154	0.204478
AdbZIP36	AdbZIP5	0.579976	3.04721	0.19033
AdbZIP30	AdbZIP44	0.241363	1.2693	0.190154
AdbZIP36	AdbZIP31	0.584837	3.11378	0.187822
AdbZIP42	AdbZIP39	0.702835	3.91138	0.17969
AdbZIP39	AdbZIP48	0.693584	3.89404	0.178114
AdbZIP7	AdbZIP17	0.612493	3.47826	0.176092
AdbZIP32	AdbZIP1	0.122663	0.711916	0.1723
AdbZIP33	AdbZIP48	0.600112	3.92108	0.153048
AdbZIP19	AdbZIP17	0.525088	3.99405	0.131468
AdbZIP40	AdbZIP38	0.477133	4.14689	0.115058
AdbZIP8	AdbZIP38	0.472366	4.29894	0.109879
AdbZIP46	AdbZIP3	0.328397	3.07522	0.106788
AdbZIP32	AdbZIP27	0.336914	3.40125	0.0990559
AdbZIP43	AdbZIP1	0.39269	4.02753	0.0975013
AdbZIP26	AdbZIP10	0.32209	3.33021	0.0967176
AdbZIP8	AdbZIP34	0.405962	4.28878	0.0946568
AdbZIP16	AdbZIP21	0.311069	3.30916	0.0940024
AdbZIP9	AdbZIP34	0.232583	2.54292	0.091463
AdbZIP46	AdbZIP16	0.228731	3.30319	0.0692456
bZIP_gene1	bZIP_gene2	Ka	Ks	Ka/Ks
AibZIP26	AibZIP32	0.0478899	0.0646674	0.740556
AibZIP3	AibZIP32	0.0983349	0.136574	0.720014
AibZIP12	AibZIP31	0.673026	2.59992	0.258864
AibZIP2	AibZIP31	0.865392	3.63031	0.23838
AibZIP15	AibZIP16	0.830425	3.54388	0.234326
AibZIP25	AibZIP14	0.765039	3.33517	0.229385
AibZIP25	AibZIP17	0.75999	3.39559	0.223817
AibZIP6	AibZIP21	0.613174	2.81389	0.21791
AibZIP15	AibZIP27	0.688972	3.22098	0.213902
AibZIP15	AibZIP41	0.69548	3.28757	0.211548
AibZIP16	AibZIP5	0.205476	0.99251	0.207027
AibZIP29	AibZIP9	0.239958	1.18002	0.203352
AibZIP1	AibZIP27	0.656584	3.29245	0.199421
AibZIP28	AibZIP43	0.696055	3.9382	0.176745
AibZIP43	AibZIP33	0.586385	3.35635	0.174709
AibZIP5	AibZIP27	0.484885	2.93179	0.165389
AibZIP12	AibZIP33	0.565103	3.46661	0.163013
AibZIP15	AibZIP38	0.544319	3.47634	0.156578
AibZIP16	AibZIP27	0.511205	3.3219	0.153889
AibZIP39	AibZIP24	0.194433	1.35316	0.143688
AibZIP6	AibZIP15	0.590448	4.16581	0.141737
AibZIP15	AibZIP4	0.582562	4.11527	0.141561
AibZIP15	AibZIP17	0.573397	4.07243	0.1408
AibZIP31	AibZIP33	0.430732	3.40496	0.126501
AibZIP18	AibZIP34	0.411725	4.07547	0.101025
AibZIP13	AibZIP10	0.297729	3.3063	0.090049
AibZIP19	AibZIP32	0.35029	3.89395	0.0899574
AibZIP14	AibZIP41	0.24109	3.38426	0.0712387

## Sheet: Sheet3
AibZIP1	AibZIP4	0.67993	99	0.00686798
AibZIP1	AibZIP17	0.648479	99	0.0065503
AibZIP1	AibZIP27	0.656584	3.29245	0.199421
AibZIP5	AibZIP27	0.484885	2.93179	0.165389
AibZIP3	AibZIP32	0.0983349	0.136574	0.720014
AibZIP2	AibZIP31	0.865392	3.63031	0.23838
AibZIP4	AibZIP41	0.688218	99	0.0069517
AibZIP6	AibZIP15	0.590448	4.16581	0.141737
AibZIP6	AibZIP21	0.613174	2.81389	0.21791
AibZIP13	AibZIP10	0.297729	3.3063	0.090049
AibZIP12	AibZIP31	0.673026	2.59992	0.258864
AibZIP12	AibZIP33	0.565103	3.46661	0.163013
AibZIP14	AibZIP41	0.24109	3.38426	0.0712387
AibZIP16	AibZIP5	0.205476	0.99251	0.207027
AibZIP15	AibZIP4	0.582562	4.11527	0.141561
AibZIP17	AibZIP10	0.705151	99	0.00712274
AibZIP15	AibZIP17	0.573397	4.07243	0.1408
AibZIP15	AibZIP16	0.830425	3.54388	0.234326
AibZIP16	AibZIP27	0.511205	3.3219	0.153889
AibZIP15	AibZIP27	0.688972	3.22098	0.213902
AibZIP15	AibZIP41	0.69548	3.28757	0.211548
AibZIP15	AibZIP38	0.544319	3.47634	0.156578
AibZIP18	AibZIP34	0.411725	4.07547	0.101025
AibZIP25	AibZIP14	0.765039	3.33517	0.229385
AibZIP25	AibZIP17	0.75999	3.39559	0.223817
AibZIP19	AibZIP32	0.35029	3.89395	0.0899574
AibZIP26	AibZIP32	0.0478899	0.0646674	0.740556
AibZIP29	AibZIP9	0.239958	1.18002	0.203352
AibZIP28	AibZIP43	0.696055	3.9382	0.176745
AibZIP31	AibZIP33	0.430732	3.40496	0.126501
AibZIP39	AibZIP24	0.194433	1.35316	0.143688
AibZIP43	AibZIP33	0.586385	3.35635	0.174709
