# Supplementary material for: Genome-wide systematic characterization of bZIP transcription factors and their expression profiles during seed development and in response to salt stress in peanut
Source: BMC Genomics. 2019 Jan 16;20:51. doi: 10.1186/s12864-019-5434-6 (PMC6335788; doi:10.1186/s12864-019-5434-6)
Supplement: Supplementary file 10 — Four groups including corresponding bZIP genes with specific expression profile were recognized. (XLSX 5042 kb) [file 12864_2019_5434_MOESM10_ESM.xlsx]

## Sheet: Sheet1
Additional file 10. Four groups including corresponding bZIP genes with specific expression profile were recognized.
Group Ⅰ: 37 bZIPs were up-regulated at DAF 20.
Gene Name	FPKM
	DAF20	DAF40	DAF60
AdbZIP42	34.23	11.34	7.23
AibZIP31	11.63	8.29	7.69
AdbZIP29	12.73	8.9	5.31
AibZIP35	43.17	21.38	15.07
AibZIP12	8.68	3.15	0.15
AdbZIP45	62.3	37.64	29.34
AibZIP40	75.6	41.53	21.62
AibZIP24	18.19	12.34	6.83
AdbZIP30	24.99	18.11	8.34
AdbZIP37	9.14	4.92	1.1
AibZIP30	9.65	3.75	2.02
AibZIP34	15.9	14.36	10.5
AibZIP9	12.49	8.82	3.24
AdbZIP9	4.73	3.96	1.57
AdbZIP40	3.6	2.22	1.7
AibZIP4	19.15	8.32	5.33
AdbZIP4	21.84	4.94	3.52
AdbZIP17	45.23	28.74	24.94
AibZIP17	35.85	17.08	16.53
AdbZIP19	35.31	16.64	15.93
AdbZIP41	5.65	2.06	1.5
AdbZIP27	19.8	11.01	6.96
AibZIP11	21.08	11.1	4.74
AdbZIP11	19.25	9.97	3.64
AdbZIP32	22.17	6.78	2.58
AibZIP19	13.45	7.83	4.11
AibZIP3	8.09	4.02	1.06
AdbZIP1	4.3	2.22	0.93
AdbZIP26	24.76	11.36	6.09
AdbZIP12	53.92	24.59	21.47
AibZIP5	52.73	41.82	7.62
AdbZIP10	412.27	149.84	64.96
AibZIP10	443.88	149.16	42.55
AdbZIP24	287.19	176.98	124.13
AdbZIP36	215.74	112.55	65.94
AdbZIP3	1.52	1.22	0.23
AdbZIP5	2.26	1.02	0
Group II: 15 bZIPs were up-regulated at 40 DAF.
Gene Name	FPKM
	DAF20	DAF40	DAF60
AibZIP23	11.81	12.36	6.76
AibZIP43	8.93	14.43	8
AibZIP28	20.6	40.23	8.06
AdbZIP48	25.93	39.73	31.335
AdbZIP33	9.59	16.29	1.14
AibZIP33	6.14	10.17	0.61
AdbZIP44	22.53	44.05	18.15
AibZIP39	35.52	60.79	21.67
AibZIP29	1.39	1.42	1.23
AdbZIP34	1.04	1.51	1.02
AibZIP42	10.84	11.77	8.68
AibZIP27	15.31	24.06	5.16
AibZIP14	3.35	5.84	0.42
AibZIP16	11.93	14.14	0.65
AdbZIP18	1.52	1.54	0.08
Group III: 17 bZIPs were down-regulated at 40 DAF.
Gene Name	FPKM
	DAF20	DAF40	DAF60
AdbZIP39	7.74	6.35	9.07
AdbZIP23	25.41	4.44	11.67
AdbZIP35	17.96	8.89	10.74
AibZIP44	16.77	7.49	8.16
AdbZIP25	26.85	12.91	23.61
AibZIP20	63.67	32.25	48.29
AdbZIP8	2.67	1.5	2.73
AibZIP8	1.7	1.13	1.64
AdbZIP6	36.65	22.4	25.37
AibZIP6	53.16	36.75	45.4
AibZIP36	3.56	1.72	2.05
AdbZIP47	2.33	1.44	1.8
AibZIP13	57.21	26.46	59.44
AibZIP1	1.04	0.14	0.47
AdbZIP31	5.57	0	0.52
AibZIP25	5.04	0.21	0.35
AibZIP22	3.54	1.15	14.66
Group Ⅳ: 22 bZIPs were highly expressed across all three development stages.
	FPKM
	DAF20	DAF40	DAF60
AibZIP35	43.17	21.38	15.07
AdbZIP48	25.93	39.73	31.335
AdbZIP42	34.23	11.34	7.23
AdbZIP45	62.3	37.64	29.34
AibZIP40	75.6	41.53	21.62
AdbZIP44	22.53	44.05	18.15
AibZIP39	35.52	60.79	21.67
AibZIP34	15.9	14.36	10.5
AdbZIP25	26.85	12.91	23.61
AibZIP20	63.67	32.25	48.29
AdbZIP17	45.23	28.74	24.94
AdbZIP6	36.65	22.4	25.37
AibZIP17	35.85	17.08	16.53
AdbZIP19	35.31	16.64	15.93
AibZIP6	53.16	36.75	45.4
AdbZIP12	53.92	24.59	21.47
AibZIP13	57.21	26.46	59.44
AdbZIP10	412.27	149.84	64.96
AibZIP10	443.88	149.16	42.55
AdbZIP24	287.19	176.98	124.13
AdbZIP36	215.74	112.55	65.94
AibZIP7	14.1	18.39	21.22
